# Supplementary material for: Diagnostic accuracy of multiorgan point-of-care ultrasound compared with pulmonary computed tomographic angiogram in critically ill patients with suspected pulmonary embolism
Source: PLoS One. 2022 Oct 18;17(10):e0276202. doi: 10.1371/journal.pone.0276202 (PMC9578587; doi:10.1371/journal.pone.0276202)
Supplement: S3 File — (XLSX) [file pone.0276202.s003.xlsx]

## Sheet: SPSS
Idade	Sexo	Alta_Hosp	Óbito_CTI	Tempo_UTI	Tempo_hosp	Motivo_Inter	SAPS 3	Dispnéia	Dor_torax	Taquip	HAS	DM2	DRC	HD	Neo	Sepse	Instab	VM	Tempo_VM	Tempo_livreVM28d	Rel P/F	Probabilidade clinica	Wells	Genebra	Tem_TEP?	Local_TEP	Tempo_eco_TC	DiagnósticoAlternativo_Pulmão	TVP_eco_POCUS	RazãoVD/VE_eco_POCUS	TAPSE_POCUS	DisfVD_POCUS	Desvio_septo	McConell	Tratamento	Complicação_tto	Ddimero	Ddimero >400	Tropo	Tropo>54	BNP	BNP>125	BNP>250	ECG	RX	Eco_MSIS_radio	FE (%) cardio	Disfunção_ VDcardio	VD/VE (TC)
47	1	1	2	2	2	2	87	1	1	1	2	2	1	1	1	1	2	2	2	0	220	1	4.5	5	1		14	1	1	0.88	2	1	1	1										2	1				0.76
54	2	2	1	29	49	1	61	2	1	1	2	2	1	1	2	2	1	2	19	9	145	2	2.5	2	1		1	1	1	1.00	1.8	1	1	1			307	1	8.7	1	204	2	1	1	2	1	63	1	0.67
70	1	2	1	8	52	1	54	2	2	2	2	1	1	1	1	2	1	1	0	28	100	1	1.5	3	2	3	20.5	1	1	0.80	2.3	1	1	1	2	1	3300	2	457	2	3060	2	2	2	2	1	55	1	0.81
75	2	2	1	21	39	3	72	2	1	2	1	1	1	1	1	2	1	2	11	17	103	2	1.5	4	2	4	2	1	1	0.84	1.9	1	1	1	1	1	2420	2	8.2	1	175	2	1	2	2	1	61	1	0.7
74	2	1	2	16	16	1	42	2	2	2	2	1	1	1	1	1	1	1	14	2	300	1	6.0	11	2	3	12.5	1	1	1.12	1.5	1	1	1	3	2	4510	2	541	2	2365	2	2	2	1	1	65	2	1.95
71	2	1	2	21	37	1	85	2	1	2	2	2	1	1	2	2	1	2	18	0	135	1	6.0	6	2	2	14.75	2	1	0.83	1.9	1	1	1	1	1	4690	2	53	1	12400	2	2	1	2	1	73	1	0.95
64	2	2	1	2	16	1	41	2	2	2	1	1	1	1	1	1	1	1	0	28	376	2	0.0	3	2	1	6.5	1	2	1.45	1.4	1	1	1	2	1	2500	2	42	1	5474	2	2	1	1	3	40	2	1.86
60	2	1	2	7	9	2	72	2	1	2	2	2	1	1	1	1	1	2	6	0	200	2	0.0	1	1		2.5	1	1	0.90	1.7	1	1	1			1220	2	34	1	436	2	2	1	2	1	66	1	0.76
50	2	1	2	41	44	1	59	2	1	2	1	1	1	1	1	2	2	2	21	0	160	2	3.0	5	2	4	21	2	1	0.70	2.4	1	1	1	1	1	2940	2	94	2	2464	2	2	1	2	1	70	1	0.91
63	1	1	2	15	17	1	58	2	1	2	2	2	1	1	2	2	2	2	3	11	200	1	4.0	2	1		13.5	2	1	0.70	2.1	1	1	1			2260	2	27	1	9300	2	2	2	2	1	53	1	0.77
29	2	1	2	37	47	1	44	2	1	2	1	1	1	1	1	2	2	2	36	0	240	1	5.5	7	2	3	5.5	1	2	1.20	1	1	1	1	2	1	5001	2	164	2	2037	2	2	2	2	1	76	2	0.97
67	2	1	2	9	9	2	84	2	1	2	2	2	2	1	1	1	1	2	9	0	200	2	1.5	6	1		0.5	1	1	0.55	2.1	1	1	1			3300	2	100	2	13258	2	2	2	2	1	67	1	0.62
31	1	1	2	16	18	1	47	2	1	2	1	1	1	1	2	1	1	2	18	0	60	1	4.5	5	1		0.5	1	1	1.30	1.2	1	1	1			3160	2	6	1	670	2	2	2	2	1	54	2	0.84
32	1	2	1	9	15	1	53	2	1	1	1	2	1	1	1	2	1	2	7	21	210	1	4.5	13	1		2.5	1	1	0.65	1.8	1	1	1			374	1	24	1	2023	2	2	2	2	1	45	1	0.82
76	2	2	1	11	35	4	66	2	1	2	1	1	1	1	2	1	2	1	0	28	206	2	3.0	8	2	3	1	2	1	0.90	2.7	1	1	1	1	1	1960	2	12	1	1310	2	2	1	2	1	66	1	0.93
37	2	2	1	7	27	1	49	2	1	2	1	1	1	1	1	2	1	1	0	28	88	1	4.5	5	1		4.5	1	1	0.87	2	1	1	1			768	2	30	1	335	2	2	2	2	1	66	2	0.9
66	1	2	1	3	23	5	40	2	2	1	2	1	1	1	1	1	1	1	0	28	347	1	3.0	3	2	2	2.5	2	1	0.85	1.4	1	1	1	1	1	3060	2	103	2	18880	2	2	2	2	1	34	1	0.87
66	1	2	1	33	68	4	58	2	1	2	2	2	2	1	1	1	1	2	18	10	110	2	0.0	1	1		6	1	1	0.70	2	1	1	1			484	2	37	1	1946	2	2	1	2	1	73	1	0.7
58	1	1	2	21	40	1	67	2	1	2	1	1	1	1	2	1	1	2	21	0	96	2	3.0	2	2	3	3	2	1	0.85	2.7	1	1	1	2	1	4970	2	3	1	97	1	1	1	2	1	66	1	0.87
52	1	2	1	20	27	1	41	2	2	2	2	1	1	1	1	1	1	1	10	16	134	2	3.0	9	2	3	21	1	1	1.10	2.5	1	1	1	2	1	5001	2	94	2	295	2	2	2	2	1	65	1	1.06
62	1	2	1	9	43	1	84	2	1	2	1	2	2	2	2	2	1	1	0	28	288	2	3.0	5	1		1	2	1	0.81	2.3	1	1	1			1520	2	64	2	35001	2	2	1	2	1	71	1	0.83
73	2	2	1	19	47	2	76	2	1	2	1	1	1	1	1	1	2	2	6	22	200	2	0.0	4	1		9	2	1	1.00	1.3	2	1	1			1700	2	61	2	843	2	2	1	2	1	73	2	0.97
82	1	1	2	6	14	3	99	2	1	2	2	2	1	1	1	2	2	2	6	0	88	1	6.0	6	1		18	2	1	0.95	2.2	1	1	1			5001	2	90	2	3130	2	2	2	2	1	48	1	1
54	1	2	1	2	11	2	44	1	2	1	1	1	1	1	1	1	2	1	1	27	250	2	0.0	3	1		14	1	1	0.70	1.9	1	1	1			1020	2	220	2	160	2	1	2	2	1	35	1	0.92
74	1	2	1	20	125	1	61	2	1	2	2	2	2	1	1	2	1	1	0	0	28	2	1.5	6	1		1	2	1	0.77	1	1	1	1			3980	2	43	1	2248	2	2	1	2	1	56	2	0.9
43	1	2	1	5	32	3	56	2	1	2	1	1	1	1	1	1	2	1	0	28	186	1	6.0	5	2	1	3	1	1	1.10	1.4	1	2	1	3	1	2610	2	2989	2	54	1	1	2	1	1	56	2	1.56
73	1	2	1	1	20	1	49	2	1	2	1	1	1	1	1	1	1	1	0	28	200	2	0.0	4	2	3	13.5	2	1	1.00	1.3	1	1	1	2	1	870	2	23	1	1650	2	2	1	2	1	68	2	1.56
64	2	2	1	4	15	5	43	2	1	2	1	1	1	1	1	1	1	1	0	28	150	1	6.0	12	2	1	1	1	1	0.95	2.1	1	1	1	2	1	5001	2	62	2	5001	2	2	1	1	1	67	2	1.05
35	2	2	1	31	62	2	68	2	2	2	1	1	1	1	2	1	2	2	20	8	100	1	7.0	9	2	3	2	1	1	1.17	1.2	2	1	2	3	1	3460	2	1096	2	12536	2	2	2	1	1	65	2	0.8
43	2	2	1	3	7	1	53	2	1	1	2	1	2	2	1	1	1	1	0	28	404	1	6.0	15	2	3	5	1	2	0.96	1.8	1	1	1	2	1	5001	2	101	2	1744	2	2	2	1	2	66	1	0.88
54	2	1	2	18	26	1	43	2	2	2	1	1	1	1	1	2	2	2	4	6	160	2	3.0	5	1		20.5	1	1	0.71	2.1	1	1	1			2830	2	154	2	5939	2	2	2	2	1	70	1	0.85
37	1	2	1	9	52	3	93	1	1	1	1	1	1	1	2	2	2	2	6	22	285	2	2.5	2	1		16	1	1	0.78	2.3	1	1	1			5001	2	35	1	3919	2	2	1	2	1	74	1	1.05
71	2	2	1	2	8	1	56	2	2	2	2	2	1	1	2	1	1	1	0	28	193	1	7.0	9	2	1	14	1	1	0.80	1.3	1	1	1	2	1	2350	2	27.5	1	873	2	2	1	1	1	63	1	1.11
58	1	2	1	5	13	1	44	2	2	2	1	1	1	1	1	1	1	2	1	27	180	1	9.0	10	1		9	2	1	0.85	2.8	1	1	1			149	1	5	1	88	1	1	2	1	1	66	1	1.19
69	1	1	2	3	3	3	76	2	2	2	1	1	1	1	1	2	2	2	3	0	400	2	0.0	1	1		33	1	1	0.87	2.2	1	1	1			591	2	108	2	35001	2	2	2	2		25	1	0.69
61	2	1	2	29	30	5	69	2	1	2	1	1	1	2	1	2	2	2	10	0	180	1	1.5	3	1		11	1	1	0.81	2.4	1	1	1			2350	2	78	2	6402	2	2	1	2	1	73	1	1.76
67	2	1	2	4	4	5	51	2	1	2	2	1	1	1	1	1	1	2	4	0	100	1	7.5	6	2	3	1	1	2	1.30	1.2	1	1	1	2	1	4890	2	226	2	23693	2	2	2	1	2	64		0.96
89	1	1	1	4	8	1	59	2	1	2	2	1	2	1	1	1	1	1	0	8	222	1	4.5	3	1		18	1	2	0.90	2.2	1	1	1			2050	2	65	2	4414	2	2	1	2	2			1.14
67	2	1	2	10	13	1	54	2	1	2	2	2	1	2	2	2	1	2	10	0	150	1	4.0	10	2	1	21	2	1	0.75	1.8	1	1	1	1	1	4860	2	207	2	3654	2	2	2	8	1	77	1	1.19
50	2	2	1	3	17	1	72	2	1	2	1	1	1	1	1	1	2	2	2	26	155	1	1.5	5	1		17	1	1	0.78	1.7	1	1	1			318	1	43	1	4114	2	2	2	2	1	68	1	0.85
54	2	2	1	2	14	1	50	2	1	2	2	1	1	1	1	1	1	1	0	28	226	1	6.0	7	1		21.5	1	1	0.85	1.8	1	1	1			2070	2	23	1	801	2	2	2	2	1	82	1	0.69
53	1	1	2	2	56	3	72	2	1	2	1	1	2	2	2	2	2	1	0	28	200	2	4.0	12	1		19.5	1	2	0.90	1.9	1	1	1			4390	2	693	2	32695	2	2	2	2	1	64	1	1.02
58	2	2	1	5	12	1	49	2	1	2	2	2	1	1	1	2	1	1	0	28	74	2	3.0	7	1		18	1	1	0.67	1.8	1	1	1			2950	2	61	2	3234	2	2	2	2	1	64	1	0.82
35	1	2	1	3	9	1	37	2	1	2	1	1	1	1	1	1	1	1	0	28		1	4.5	5	2	1	13	1	1	1.23	1.2	2	1	1	2	1	746	2	49	1	2082	2	2	2	1	1	73	1	1.49
28	2	2	1	9	15	1	41	2	1	2	1	2	1	1	1	2	1	2	7	21	180	1	4.5	8	1		2	1	1	0.80	2.2	1	1	1			4950	2	6.9	1	299	2	2	2	1	1	59	1	0.84
72	2	2	1	2	18	1	61	2	1	2	2	1	1	1	1	1	1	2	2	26	50	1	4.5	4	1		2	2	1								249	1	29	1	122	1	1	1	2	1			0.75
63	2	1	2	10	21	1	70	2	1	1	1	1	1	1	2	2	2	2	10	0	250	2	4.0	7	1		4	2	1	0.86	2.4	1	1	1			3640	2	13	1	1533	2	2	2	2	1	66	1	1.54
65	2	2	1	9	36	1	67	2	1	2	1	2	1	1	2	2	1	2	2	26	105	1	1.0	5	1		12	2	1	0.75	2.3	1	1	1			1660	2	10	1	437	2	2	1	2	1	77	1	0.76
66	1	2	1	20	76	3	62	2	1	2	2	2	1	1	2	2	1	1	5	23	267	2	5.5	7	1		2	2	1	0.73	2.4	1	1	1			5001	2	14	1	685	2	2	1	2	1	64	1	0.76
52	1	2	1	47	70	3	57	2	1	2	2	1	1	1	1	2	2	2	48	0	150	2	3.0	5	1		13	2	1	0.79	1.9	1	1	1			2730	2	37	1	464	2	2	2	2	1			0.88
77	2	1	2	0	0	1	72	2	2	2	1	1	1	2	1	2	2	2	3	0	58	1	1.5	1	1		8	1	1	0.75	0.9	2	1	1			4650	2	47	1	4514	2	2	2	2	1	58	2	1.47
67	1	1	2	14	87	1	49	2	1	2	2	1	1	1	1	2	2	2	3	25	248	1	1.5	3	2	3	12	1	1	1.02	2.1	1	1	1	2	2	5001	2	39	1	234	2	1	2	2	1	73	1	1.27
67	1	2	1	22	116	2	70	1	1	1	1	1	1	1	1	1	1	2	2	26	145	1	4.5	1	2	3	4	1	2	1.20	1	1	1	1	2	1	5001	2	300	2	2025	2	2	1	2	1	64	2	0.82
75	2	1	2	26	26	1	66	2	1	2	2	1	1	1	1	1	1	2	26	0	67	1	3.0	6	1		15.5	1	1	0.60	2.2	1	1	1			1672	2	69	2	10743	2	2	2	2	1	50	1	0.93
62	2	2	1	2	41	1	47	2	1	2	2	2	1	1	2	2	1	1	0	28	295	2	2.5	7	2	3	4	2	1	0.88	1.5	1	1	1	1	1	5001	2	99	2	266	2	2	1	2	1	67	1	1.09
61	1	2	1	21	21	2	66	1	1	2	2	1	1	1	1	2	2	2	7	21	216	1	4.5	3	2	3	20	1	1	1.06	1.5	1	1	1	2	1	3190	2	294	2	1531	2	2	2	1	1	33	2	1.35
64	2	1	2	33	64	3	90	2	1	2	1	1	1	1	1	2	2	2	16	6	200	1	4.5	5	1		11		1								1740	2	43	1	1829	2	2	1	2	1	55	1	0.71
66	2	1	2	7	7	1	49	2	2	2	2	1	1	1	1	1	1	2	5	4	162	1	0.0	4	1		14	1	1	0.90	2.1	1	1	1			1490	2	29	1	830	2	2	2	2	1	61	1	0.85
81	1	2	1	2	20	1	81	2	1	2	2	2	1	1	1	2	2	2	1	27	580	2	1.5	4	1		2	1	1	0.52	2.6	1	1	1			2940	2	1067	2	33637	2	2	1	1	1	63	1	0.95
66	1	2	1	64	64	1	71	2	1	2	2	1	2	2	1	2	2	2	53	0	129	2	1.5	1	1		17	1	1	1.13	2.8	1	1	1			350	1	186	2	19030	2	2	1	2	1	60	1	1.39
56	2	2	1	7	43	1	88	2	1	2	1	1	1	1	2	2	1	1	0	28	172	2	4.0	7	1		14	2	1	0.95	2	1	1	1			2150	2	24	1	35001	2	2	2	2	1	71	1	1.06
82	1	2	1	5	13	1	61	2	1	2	2	2	1	1	1	1	1	1	0	28	290	1	7.0	6	2	1	7.5	1	2	1.00	1.2	2	1	1			5001	2	36	1	7365	2	2	2	2	2	65	2	1.23
65	2	2	1	7	18	1	64	2	1	2	1	1	1	1	2	2	1	2	2	26	137	2	5.5	10	1		20	2	1	0.70	1.8	1	1	1			3488	2	24	1	269	2	2	2	2	1	64	1	0.83
53	2	2	1	3	9	2	30	2	2	2	1	1	1	1	1	1	1	1	0	28	154	2	0.0	3	2	4	1.5	1	1		2.5	1	1	1	1	1	904	2	2669	2	181	2	2	1	2	1	40	1	0.77
40	2	2	1	5	13	1	50	2	1	2	2	1	1	1	1	1	1	1	0	28	150	1	6.0	6	1		18.5	1	1	0.85	2.8	1	1	1			1376	2	50	1	1050	2	2	2	2	1	57	1	0.97
38	2	1	1	11	18	2	52	2	1	2	2	1	1	1	1	1	1	2	12	16	150	1	1.5	3	1		15	1	1	0.59	2.2	1	1	1			952	2	52	1	1244	2	2	1	1	1	69	1	0.74
74	1	2	1	5	14	1	55	2	1	2	2	2	1	1	1	2	1	1	0	28	216	2	1.5	4	1		11	2	2	0.66	1.8	1	1	1			3496	2	1109	2	3858	2	2	1	2	1	30	1	0.69
33	1	1	1	2	21	1	40	2	2	2	1	1	1	1	1	1	1	1	0	28	80	1	10.0	12	2	1	1	1	1	1.10	1.1	1	1	1	4	1	5001	2	218	2	298	2	2	2	1	1	58	2	1.73
45	1	2	1	11	19	1	63	2	1	2	1	1	1	1	1	1	1	2	9	19	195	2	1.5	4	2	3	19.5	1	1	0.87	1.7	1	1	1	2	1	2088	2	16	1	79	1	1	1	2	1	70	1	0.96
59	1	1	2	41	43	5	44	1	1	2	1	1	1	1	2	1	2	2	40	0	104	2	4.0	9	1		15	1		0.78	1.8	1	1	1			5001	2	8.14	1	645	2	2	2	2	1	69	1	0.88
53	2	1	2	20	59	1	41	2	2	2	1	1	1	1	1	2	1	2	9	19	199	2	2.5	6	1		0.5			0.84	1.9	1	1	1			5001	2	4.9	1	218	2	1	1	2	1	67	1	1.13
54	1	1	1	6	44	1	55	2	1	2	2	2	2	2	1	2	1	1	0	20	164	1	3.0	5	1		4	2	1	0.78	2.5	1	1	1			1408	2	178	2	8659	2	2	1	2	1	40	1	0.88
59	1	2	1	4	3	2	51	2	2	2	2	2	1	1	1	1	1	1	2	26	286	1	4.5	5	2	1	18	1	2	0.80	1.8	2	1	1	2	1	5001	2	805	2	864	2	2	2	1	1	68	2	2
73	2	1	2	3	3	1	80	2	1	2	2	1	1	1	1	1	1	2	3	0	94	2	1.5	4	2	2	17			0.87	1.8	1	1	1	1	1								1	2				1.71
69	1	1	2	12	19	1	81	2	1	2	2	1	1	1	2	2	1	2	8	4	88	1	7.0	9	2	3	22	1	1	0.86	2	1	1	1	1	1	3176	2	27	1	1823	2	2	2	2	1	60	1	0.97
24	1	1	2	26	26	2	63	1	1	1	1	1	1	1	1	1	1	2	28	0	335	2	1.5	3	1		12	1	1	0.86	1.9	1	1	1			3000	2	44	1	46	1	1	1	1	1	70	1	1
51	2	1	1	2	50	2	104	2	2	2	1	1	1	1	2	1	2	2	1	27	120	1	8.0	11	2	3	22	1	1	0.77	1.8	1	1	1	1	1	4250	2	28	1	350	2	2	2	1	1			0.95
70	1	1	2	2	14	1	56	2	1	2	2	1	2	1	1	1	1	2	2	0	100	1	2.5	8	1		4	1	1	0.83	2.1	1	1	1			4456	2	1599	2	3727	2	2	1	2	1	77	1	0.82
49	2	2	1	15	28	2	60	2	1	2	1	2	1	1	1	1	2	2	11	17	115	1	0.0	0	2	4	13	1	1	0.84	2.2	2	1	1			5001	2	123	2	475	2	2	2	2	1	62	2	0.94
47	2	2	1	2	28	1	45	2	1	2	2	1	1	1	1	1	1	1	0	28	124	1	3.0	7	2	1	18	1	1	0.65	1.5	1	1	1	1	1	5001	2	10	1	26	1	1	2	1	1	75	2	1.05
20	2	2	1	78	90	3	71	1	1	2	1	1	1	2	1	2	2	2	69	18	330	1	3.0	7	1		2	2	1	0.73	2.3	1	1	1			5001	2	91	2	230	2	1	2	2	1	69	1	0.79
79	2	2	1	4	8	1	60	2	1	2	2	1	1	1	1	1	1	2	2	26	190	2	0.0	1	1		14	2	1	1.26	1.3	1	1	1			3048	2	10	1	977	2	2	1	2	1	69	2	2.74
78	1	1	2	38	41	1	62	2	1	2	2	1	1	2	1	2	2	2	25	0	496	2	3.0	8	1		23	1	1	0.78	1.9	1	1	1			1920	2	323	2	665	2	2	1	1	1	46	1	0.8
68	1	1	2	7	7		54	2	1	2	1	1	1	1	2	2	1	1	0	5	210	2	4.0	7	1		8	2	1								5001	2	82	2	129	2	1	1	2	1			0.88
16	2	2	1	5	8	1	50	2	2	2	1	1	1	1	1	1	1	1	0	28	140	1	5.5	6	2	1	14	1	1	1.24	1.1	2	1	1	2	2	3176	2	27	1	720	2	2	2	1	1	73	2	1.23
73	1	2	1	11	18	1	45	2	1	2	2	1	1	1	1	1	1	2	5	23	162	1	1.5	1	1		6	2	1	1.40	2.2	1	1	1			394	1	20	1	143	2	1	1	2	1	62	1	1.36
55	2	1	1	11	12		47	1	2	1	2	1	1	1	1	1	1	2	5	0	260	1	7.5	8	2	3	6	1	1						1	1	5001	2	5899	2	137	2	1	2	2	2			1
65	2	1	2	3	3	2	97	2	2	2	2	1	1	1	1	1	2	2	3	0	137	1	4.5	5	2	1	7	1	1	1.46	1.4	2	2	1	2	1	5001	2	1431	2	240	2	1	2	1	1	54	2	1.21
				0	0																						0
				0	0																						0
				0	0																						0
				0	0																						0
				0	0																						0
				0	0																						0
				0	0																						0
				0	0																						0
				0	0																						0
				0	0																						0
				0	0																						0
[truncated: 12 more columns]
